# Supplementary material for: The Use of Biopolymers as a Natural Matrix for Incorporation of Essential Oils of Medicinal Plants
Source: Gels. 2022 Nov 21;8(11):756. doi: 10.3390/gels8110756 (PMC9690358; doi:10.3390/gels8110756)
Supplement: Supplementary file 1 [file gels-08-00756-s001.zip]

Archive with 1 entries (1 files):
- gels-2010860-supplementary.pdf
